# Supplementary material for: The Efficacy and Safety of Immune Checkpoint Inhibitors in Adrenocortical Carcinoma: A Systematic Review and Meta-Analysis
Source: Cancers (Basel). 2024 Feb 23;16(5):900. doi: 10.3390/cancers16050900 (PMC10931182; doi:10.3390/cancers16050900)
Supplement: Supplementary file 1 [file cancers-16-00900-s001.zip]

Archive with 1 entries (1 files):
- cancers-2839751-supplementary.pdf
